# Supplementary material for: Novel Mutation in the Feline GAA Gene in a Cat with Glycogen Storage Disease Type II (Pompe Disease)
Source: Animals (Basel). 2023 Apr 13;13(8):1336. doi: 10.3390/ani13081336 (PMC10135178; doi:10.3390/ani13081336)
Supplement: Supplementary file 1 [file animals-13-01336-s001.zip]

Archive with 1 entries (1 files):
- animals-2318921-supplementary.pdf
